# Supplementary material for: Recommendations to Enhance Parental Involvement and Adolescent Participation in Physical Activity
Source: Int J Environ Res Public Health. 2022 Jan 25;19(3):1333. doi: 10.3390/ijerph19031333 (PMC8835355; doi:10.3390/ijerph19031333)
Supplement: Supplementary file 1 [file ijerph-19-01333-s001.zip]

Archive with 1 entries (1 files):
- ijerph-1462863-supplementary.pdf
